# Supplementary material for: Absolute quantification of rare gene targets in limited samples using crude lysate and ddPCR
Source: Sci Rep. 2025 Mar 21;15:9744. doi: 10.1038/s41598-025-94115-w (PMC11928631; doi:10.1038/s41598-025-94115-w)
Supplement: Supplementary file 2 — Supplementary Material 2 [file 41598_2025_94115_MOESM2_ESM.xlsx]

## Sheet: VB vs NoVB Droplet count
VB	No VB
17929	17868
21136	19600
19826	20288
19215	19884
21090	17868
21346	18745
20308	19684
17994	14918
20896	18187
20885	19223
20553	17234
22584	13096
20516	16407
20732	19654
21008	19822
17718	16629
18088	12348
18202	11126
19983	12366
20205	11535

## Sheet: VB vsNoVB
Threshold 8000
Sample	Target	Conc(copies/µL)	Accepted Droplets	Negatives	Lambda	Corrected copies/ul)	copies in 22ul	Total cells	Total TRECs	TRECs/cell					VP	No VP	DNA
DPG1 VB	TRECs	1.38	17929	17908	0.00117197	1.67425	36.8334	12413.5	166.464	0.01341				DPG1	0.01341	0.0471435	0.0138536
DPG1 VB	RPP30	221	17929	14853	0.188218	268.882	5915.41							DPG2	0.0133093	0.0351555
DPG1 VB	TRECs	1.17	21136	21115	0.000994059	1.42008	31.2419							DPG3	0.0227744	0.0347452
DPG1 VB	RPP30	231	21136	17374	0.196003	280.004	6160.09							LD1	0.0217241	0.0471777	0.0341691
DPG1 VB	TRECs	1.72	19826	19797	0.0014638	2.09114	46.005							LD2	0.0370002	0.064809	0.0397529
DPG1 VB	RPP30	224	19826	16382	0.190811	272.587	5996.92
DPG1 VB	TRECs	1.96	19215	19183	0.00166675	2.38108	52.3837
DPG1 VB	RPP30	253	19215	15499	0.214916	307.022	6754.49
DPG1 NO VB	TRECs	2.04	17868	17837	0.00173645	2.48065	54.5742	3841.84	181.118	0.0471435
DPG1 NO VB	RPP30	72.1	17868	16806	0.0612754	87.5363	1925.8
DPG1 NO VB	TRECs	1.92	19600	19568	0.00163399	2.33427	51.3539
DPG1 NO VB	RPP30	89.1	19600	18170	0.0757577	108.225	2380.96
DPG1 NO VB	TRECs	1.33	20288	20265	0.00113432	1.62045	35.65
DPG1 NO VB	RPP30	65.8	20288	19184	0.055953	79.9328	1758.52
DPG1 NO VB	TRECs	1.48	19884	19859	0.00125808	1.79726	39.5398
DPG1 NO VB	RPP30	60.6	19884	18886	0.0514945	73.5635	1618.4
DPG2 VB	TRECs	0.446	21090	21082	0.000379399	0.541998	11.924	5776.69	76.8835	0.0133093
DPG2 VB	RPP30	98	21090	19404	0.0833198	119.028	2618.62
DPG2 VB	TRECs	0.662	21346	21334	0.000562324	0.80332	17.673
DPG2 VB	RPP30	96.6	21346	19664	0.0820748	117.25	2579.49
DPG2 VB	TRECs	0.985	20308	20291	0.000837459	1.19637	26.3201
DPG2 VB	RPP30	110	20308	18490	0.0937849	133.978	2947.52
DPG2 VB	TRECs	0.785	17994	17982	0.000667111	0.953016	20.9664
DPG2 VB	RPP30	128	17994	16145	0.108428	154.897	3407.74
DPG2 NO VB	TRECs	3.1	17868	17821	0.00263387	3.76267	82.7787	8657.81	304.37	0.0351555
DPG2 NO VB	RPP30	183	17868	15294	0.155551	222.215	4888.74
DPG2 NO VB	TRECs	2.95	18745	18698	0.00251048	3.58641	78.9009
DPG2 NO VB	RPP30	170	18745	16229	0.144127	205.896	4529.71
DPG2 NO VB	TRECs	3.05	19684	19633	0.0025943	3.70614	81.5351
DPG2 NO VB	RPP30	146	19684	17394	0.123681	176.687	3887.11
DPG2 NO VB	TRECs	2.29	14918	14889	0.00194585	2.77979	61.1554
DPG2 NO VB	RPP30	150	14918	13131	0.127593	182.275	4010.06
DPG3 VB	TRECs	0.788	20896	20882	0.000670209	0.957442	21.0637	4048.22	92.196	0.0227744
DPG3 VB	RPP30	68	20896	19722	0.057823	82.6043	1817.29
DPG3 VB	TRECs	0.902	20885	20869	0.000766394	1.09485	24.0867
DPG3 VB	RPP30	62.4	20885	19806	0.0530463	75.7804	1667.17
DPG3 VB	TRECs	0.458	20553	20545	0.000389313	0.556162	12.2356
DPG3 VB	RPP30	74.2	20553	19296	0.0631091	90.1559	1983.43
DPG3 VB	TRECs	1.3	22584	22559	0.00110759	1.58227	34.81
DPG3 VB	RPP30	98.4	22584	20772	0.0836358	119.48	2628.55
DPG3 NO VB	TRECs	2.98	18187	18141	0.00253248	3.61783	79.5923	7534.62	261.792	0.0347452
DPG3 NO VB	RPP30	157	18187	15914	0.133508	190.725	4195.96
DPG3 NO VB	TRECs	2.45	19223	19183	0.00208301	2.97573	65.466
DPG3 NO VB	RPP30	138	19223	17096	0.117263	167.519	3685.41
DPG3 NO VB	TRECs	2.39	17234	17199	0.00203293	2.90419	63.8922
DPG3 NO VB	RPP30	149	17234	15178	0.127037	181.482	3992.6
DPG3 NO VB	TRECs	1.98	13096	13074	0.00168131	2.40188	52.8413
DPG3 NO VB	RPP30	120	13096	11830	0.101668	145.24	3195.29
LD1 VB	TRECs	1.55	20516	20489	0.00131691	1.8813	41.3887	6110.17	132.738	0.0217241
LD1 VB	RPP30	104	20516	18779	0.0884658	126.38	2780.36
LD1 VB	TRECs	0.852	20732	20717	0.000723781	1.03397	22.7474
LD1 VB	RPP30	106	20732	18949	0.0899272	128.467	2826.28
LD1 VB	TRECs	0.84	21008	20993	0.000714269	1.02038	22.4484
LD1 VB	RPP30	102	21008	19257	0.0870287	124.327	2735.19
LD1 VB	TRECs	1.73	17718	17692	0.00146851	2.09787	46.1532
LD1 VB	RPP30	145	17718	15661	0.123408	176.296	3878.52
LD1 NO VB	TRECs	2.01	16407	16379	0.00170805	2.44007	53.6815	4419.39	208.497	0.0471777
LD1 NO VB	RPP30	80.2	16407	15326	0.0681573	97.3676	2142.09
LD1 NO VB	TRECs	1.26	19654	19633	0.00106906	1.52722	33.5989
LD1 NO VB	RPP30	78.3	19654	18389	0.0665282	95.0403	2090.89
LD1 NO VB	TRECs	2.55	19822	19779	0.00217166	3.10238	68.2523
LD1 NO VB	RPP30	82.2	19822	18485	0.0698328	99.7612	2194.75
LD1 NO VB	TRECs	1.98	16629	16601	0.00168522	2.40746	52.9642
LD1 NO VB	RPP30	90.3	16629	15401	0.0767157	109.594	2411.07
LD2 VB	TRECs	0.911	18088	18074	0.000774293	1.10613	24.3349	2639.2	97.651	0.0370002
LD2 VB	RPP30	46.8	18088	17382	0.0398135	56.8765	1251.28
LD2 VB	TRECs	0.517	18202	18194	0.000439609	0.628013	13.8163
LD2 VB	RPP30	46.3	18202	17500	0.0393306	56.1866	1236.1
LD2 VB	TRECs	1.24	19983	19962	0.00105145	1.50207	33.0454
LD2 VB	RPP30	46	19983	19217	0.0390866	55.838	1228.44
LD2 VB	TRECs	0.99	20205	20188	0.00084173	1.20247	26.4544
LD2 VB	RPP30	58.5	20205	19225	0.0497186	71.0265	1562.58
LD2 NO VB	TRECs	2.1	12348	12326	0.00178325	2.54751	56.0451	3081.42	199.704	0.064809
LD2 NO VB	RPP30	58	12348	11754	0.0493005	70.4293	1549.44
LD2 NO VB	TRECs	1.8	11126	11109	0.00152912	2.18446	48.0581
LD2 NO VB	RPP30	54.8	11126	10620	0.0465457	66.4939	1462.86
LD2 NO VB	TRECs	1.33	12366	12352	0.00113278	1.61825	35.6016
LD2 NO VB	RPP30	58.3	12366	11768	0.0495668	70.8097	1557.81
LD2 NO VB	TRECs	2.25	11535	11513	0.00190906	2.72723	59.999
LD2 NO VB	RPP30	59.6	11535	10965	0.0506775	72.3964	1592.72
Sample	Target	Conc(copies/µL)	Accepted Droplets	Negatives
DPG1 DNA	TRECs	1.34	14058	14042	0.00113879	1.60393	0.0155357	0.0138536
DPG1 DNA	RPP30	172	14058	12141	0.146603	206.484
DPG1 DNA	TRECs	1.05	15657	15643	0.000894569	1.25996	0.0125323
DPG1 DNA	RPP30	168	15657	13574	0.142762	201.073
DPG1 DNA	TRECs	1.15	13336	13323	0.00097528	1.37363	0.013493
DPG1 DNA	RPP30	170	13336	11541	0.144561	203.607
LD1 DNA	TRECs	1.2	15741	15725	0.00101697	1.43235	0.0249565	0.0341691
LD1 DNA	RPP30	95.9	15741	14509	0.0814996	114.788
LD1 DNA	TRECs	2.1	16787	16757	0.0017887	2.51929	0.040716
LD1 DNA	RPP30	103	16787	15375	0.087862	123.749
LD1 DNA	TRECs	1.92	17762	17733	0.00163403	2.30146	0.0368348
LD1 DNA	RPP30	104	17762	16254	0.0887223	124.961
LD2 DNA	TRECs	1.46	17690	17668	0.00124441	1.7527	0.0338499	0.0397529
LD2 DNA	RPP30	86.5	17690	16436	0.0735255	103.557
LD2 DNA	TRECs	1.95	16875	16847	0.00166064	2.33893	0.0456558
LD2 DNA	RPP30	85.6	16875	15691	0.0727459	102.459

## Sheet: Droplet Size (nL)
DNA (nL)	CL(nL)
0.72	0.71
0.72	0.68
0.72	0.7
0.69	0.71
0.72	0.71
0.73	0.72
0.74	0.72
0.71	0.67
0.47	0.72
0.73	0.71
0.75	0.72
0.74	0.71
0.72	0.71
0.73	0.72
0.74	0.71
0.75	0.7
0.74	0.71
0.62	0.72
0.75	0.72
0.72	0.71
0.71	0.7
0.7	0.7
0.67	0.71
0.73	0.71
0.74	0.69
0.73	0.7
0.55	0.7
0.64	0.71
0.74	0.71
0.66	0.71
0.67	0.67
0.69	0.71
0.7	0.7
0.7	0.71
0.7	0.7
0.71	0.71
0.71	0.71
0.7	0.71
0.7	0.69
0.72	0.73
0.73	0.72
0.71	0.71
0.7	0.72
0.73	0.71
0.75	0.71
0.7	0.72
0.72	0.72
0.72	0.71
0.47	0.71
0.7	0.71
0.44	0.71
0.7	0.71
0.7	0.71
0.71	0.72
0.51	0.67
0.71	0.72
0.7	0.71
0.72	0.72
0.73	0.71
0.54	0.72
0.7	0.71
0.73	0.72
0.71	0.72
0.73	0.72
0.73	0.71
0.71	0.72
0.74	0.72
0.71	0.72
0.69	0.71
0.71	0.72
0.71	0.73
0.71	0.72
0.69	0.7
0.68	0.72
0.71	0.73
0.71	0.72
0.71	0.72
0.7	0.72
0.71	0.7
0.71	0.72
0.71	0.71
0.7	0.72
0.71	0.71
0.72	0.72
0.71	0.71
0.73	0.71
0.71	0.72
0.72	0.72
0.72	0.66
0.67	0.68
0.69	0.7
0.69	0.69
0.7	0.7
0.71	0.68
0.69	0.7
0.7	0.7
0.71	0.57
0.72	0.68
0.71	0.7
0.7	0.71
0.71	0.71
0.72	0.69
0.7	0.71
0.71	0.71
0.72	0.7
0.69	0.71
0.71	0.72
0.71	0.69
0.72	0.71
0.7	0.73
0.72	0.71
0.73	0.73
0.71	0.74
0.73	0.73
0.73	0.71
0.72	0.72
0.73	0.61
0.73	0.66
0.72	0.7
0.72	0.71
0.71	0.69
0.69	0.7
0.7	0.71
0.7	0.7
0.72	0.69
0.72	0.69
0.72	0.71
0.71	0.71
0.72	0.7
0.73	0.7
0.71	0.71
0.72	0.7
0.72	0.71
0.72	0.7
0.72	0.7
0.71	0.7
0.72	0.68
0.73	0.7
0.72	0.69
0.72	0.65
0.72	0.71
0.7	0.71
0.72	0.71
0.72	0.71
0.72	0.7
0.7	0.71
0.72	0.71
0.72	0.72
0.71	0.7
0.71	0.7
0.73	0.7
0.72	0.67
0.71	0.7
0.71	0.7
0.7	0.69
0.73	0.69
0.72	0.7
0.71	0.7
0.71	0.71
0.72	0.68
0.73	0.69
0.72	0.7
0.72	0.68
0.74	0.7
0.74	0.71
0.74	0.69
0.72	0.67
0.74	0.71
0.75	0.71
0.74	0.7
0.74	0.71
0.73	0.69
0.75	0.71
0.75	0.71
0.69	0.69
0.73	0.71
0.75	0.71
0.73	0.72
0.72	0.7
0.73	0.69
0.68	0.71
0.72	0.66
0.73	0.69
0.73	0.69
0.72	0.69
0.72	0.68
0.73	0.69
0.73	0.68
0.73	0.68
0.72	0.69
0.73	0.69
0.74	0.69
0.75	0.68
0.74	0.7
0.74	0.71
0.75	0.68
0.74	0.72
0.75	0.71
0.73	0.72
0.73	0.73
0.74	0.71
0.74	0.68
0.71	0.73
0.71	0.68
0.71	0.69
0.68	0.71
0.71	0.73
0.72	0.68
0.71	0.7
0.72	0.68
0.72	0.69
0.72	0.69
0.7	0.69
0.73	0.71
0.73	0.68
0.72	0.68
0.72	0.68
0.71	0.71
0.73	0.71
0.7	0.69
0.72	0.7
0.71	0.7
0.72	0.71
0.73	0.7
0.7	0.7
0.69	0.69
0.73	0.71
0.72	0.69
0.71	0.66
0.72	0.69
0.49	0.67
0.72	0.68
0.73	0.7
0.71	0.67
0.71	0.68
0.72	0.7
0.74	0.65
0.74	0.67
0.72	0.68
0.72	0.66
0.73	0.63
0.72	0.68
0.75	0.69
0.73	0.67
0.74	0.66
0.69	0.68
0.7	0.67
0.7	0.67
0.7	0.69
0.68	0.67
0.71	0.68
0.71	0.66
0.69	0.69
0.7	0.69
0.71	0.69
0.72	0.68
0.71	0.69
0.71	0.68
0.7	0.7
0.72	0.68
0.72	0.69
0.7	0.7
0.72	0.71
0.71	0.69
0.7	0.71
0.7	0.69
0.67	0.69
0.68	0.72
0.71	0.72
0.71	0.73
0.7	0.7
0.69	0.69
0.72	0.73
0.72	0.71
0.72	0.73
0.71	0.72
0.72	0.72
0.72	0.69
0.72	0.7
0.74	0.74
0.72	0.72
0.72	0.71
0.69	0.73
0.7	0.74
0.69	0.76
0.66	0.74
0.69	0.7
0.71	0.7
0.68	0.72
0.7	0.72
0.66	0.72
0.72	0.72
0.72	0.72
0.71	0.73
0.69	0.71
0.73	0.71
0.72	0.72
0.71	0.73
0.7	0.73
0.72	0.71
0.72	0.69
0.68	0.73
0.71	0.73
0.71	0.72
0.7	0.71
0.68	0.75
0.7	0.74
0.7	0.72
0.71	0.74
0.72	0.76
0.72	0.72
0.71	0.75
0.71	0.75
0.73	0.73
	0.74
	0.75
	0.75
Mean
0.709618	0.703375

## Sheet: ddPCR using buffer1
Sample	Target	Conc(copies/µL)	Accepted Droplets	Negatives	Lambda	Corrected copies/ul)	copies in 22ul	Total cells	Total TRECs	TRECs/cell
32 TRECs	TRECs	0.368	15998	15993	0.000312588	0.446554	9.82419	21629.7	50.9975	0.00235775
32 TRECs	RPP30	234	15998	13111	0.199012	284.303	6254.67
32 TRECs	TRECs	0.234	15111	15108	0.000198551	0.283644	6.24016								TRECs
32 TRECs	RPP30	232	15111	12407	0.197162	281.66	6196.52								50.9975	52.1237	52.9986
32 TRECs	TRECs	0.291	16160	16156	0.000247555	0.353651	7.78031								13.7832	18.191	22.8631
32 TRECs	RPP30	238	16160	13204	0.202019	288.599	6349.18								11.9101	10.0492	11.4367
32 TRECs	TRECs	0	13145	13145	0	0	0								9.61482	3.14266	8.85898
32 TRECs	RPP30	213	13145	10967	0.181151	258.787	5693.31								3.21329	6.91015	5.92478
32 TRECs	TRECs	0.417	14118	14113	0.000354221	0.506029	11.1326
32 TRECs	RPP30	235	14118	11564	0.199554	285.077	6271.69
32 TRECs	TRECs	0.246	14349	14346	0.000209096	0.298708	6.57158
32 TRECs	RPP30	232	14349	11780	0.197277	281.824	6200.14								Cell Number			AVG	SD
32 TRECs	TRECs	0.354	13307	13303	0.000300639	0.429484	9.44865								21629.7	18623.1	24111.6	21454.8	2244.07
32 TRECs	RPP30	236	13307	10892	0.200262	286.088	6293.94								10048.5	10581.4	11832.2	10820.7	747.572
32 TRECs	TRECs	0.348	20299	20293	0.000295625	0.422321	9.29106	18623.1	52.1237	0.00279887					3749.52	3013.23	6191.49	4318.08	1358.38
32 TRECs	RPP30	195	20299	17198	0.165779	236.826	5210.18								2322.29	1977.21	2139.85	2146.45	140.954
32 TRECs	TRECs	0.175	20227	20224	0.000148328	0.211897	4.66172								965.557	718.399	891.337	858.431	103.55
32 TRECs	RPP30	197	20227	17110	0.167355	239.079	5259.74
32 TRECs	TRECs	0.371	15837	15832	0.000315766	0.451095	9.92408
32 TRECs	RPP30	201	15837	13346	0.171132	244.475	5378.44
32 TRECs	TRECs	0.0589	19991	19990	5.00238e-05	0.0714625	1.57218
32 TRECs	RPP30	200	19991	16865	0.170042	242.917	5344.17
32 TRECs	TRECs	0.178	19785	19782	0.000151642	0.216631	4.76588
32 TRECs	RPP30	205	19785	16628	0.173836	248.337	5463.42
32 TRECs	TRECs	0.218	21578	21574	0.000185391	0.264845	5.82658
32 TRECs	RPP30	201	21578	18190	0.170802	244.003	5368.07
32 TRECs	TRECs	0.602	15638	15630	0.000511705	0.731008	16.0822
32 TRECs	RPP30	195	15638	13244	0.166159	237.37	5222.15
16 TRECs	TRECs	0	19855	19855	0	0	0	10048.5	13.7832	0.00137166
16 TRECs	RPP30	109	19855	18091	0.0930413	132.916	2924.15
16 TRECs	TRECs	0.114	20683	20681	9.67024e-05	0.138146	3.03922
16 TRECs	RPP30	102	20683	18968	0.0865588	123.655	2720.42
16 TRECs	TRECs	0.124	19027	19025	0.000105119	0.15017	3.30375
16 TRECs	RPP30	107	19027	17375	0.0908266	129.752	2854.55
16 TRECs	TRECs	0.0597	19721	19720	5.07087e-05	0.0724409	1.5937
16 TRECs	RPP30	109	19721	17979	0.0924796	132.114	2906.5
16 TRECs	TRECs	0.0522	22524	22523	4.43981e-05	0.0634258	1.39537
16 TRECs	RPP30	110	22524	20511	0.0936201	133.743	2942.35
16 TRECs	TRECs	0.11	21357	21355	9.36505e-05	0.133786	2.9433
16 TRECs	RPP30	109	21357	19470	0.0925047	132.15	2907.29
16 TRECs	TRECs	0.0564	20844	20843	4.79766e-05	0.068538	1.50784
16 TRECs	RPP30	106	20844	19042	0.0904191	129.17	2841.74
16 TRECs	TRECs	0.0603	19507	19506	5.1265e-05	0.0732357	1.61118	10581.4	18.191	0.00171915
16 TRECs	RPP30	112	19507	17731	0.0954589	136.37	3000.14
16 TRECs	TRECs	0.135	17424	17422	0.000114791	0.163987	3.60771
16 TRECs	RPP30	109	17424	15882	0.0926622	132.375	2912.24
16 TRECs	TRECs	0.157	14948	14946	0.000133806	0.191152	4.20534
16 TRECs	RPP30	113	14948	13583	0.0957585	136.798	3009.55
16 TRECs	TRECs	0.122	19310	19308	0.000103579	0.147969	3.25533
16 TRECs	RPP30	116	19310	17504	0.0981937	140.277	3086.09
16 TRECs	TRECs	0.0645	18243	18242	5.4817e-05	0.0783101	1.72282
16 TRECs	RPP30	110	18243	16608	0.0938969	134.138	2951.05
16 TRECs	TRECs	0.142	16592	16590	0.000120547	0.17221	3.78863
16 TRECs	RPP30	116	16592	15033	0.0986729	140.961	3101.15
16 TRECs	TRECs	0	16308	16308	0	0	0
16 TRECs	RPP30	116	16308	14775	0.0987192	141.027	3102.6
8 TRECs	TRECs	0.166	21276	21273	0.000141014	0.201448	4.43187	3749.52	11.9101	0.00317643
8 TRECs	RPP30	41.1	21276	20545	0.0349621	49.9458	1098.81
8 TRECs	TRECs	0.113	20825	20823	9.6043e-05	0.137204	3.0185
8 TRECs	RPP30	41.6	20825	20102	0.0353349	50.4784	1110.52
8 TRECs	TRECs	0	19509	19509	0	0	0
8 TRECs	RPP30	38.8	19509	18876	0.0329846	47.1209	1036.66
8 TRECs	TRECs	0	19155	19155	0	0	0
8 TRECs	RPP30	38.1	19155	18545	0.0323636	46.2337	1017.14
8 TRECs	TRECs	0.107	22002	22000	9.0905e-05	0.129864	2.85701
8 TRECs	RPP30	40.4	22002	21259	0.034353	49.0757	1079.67
8 TRECs	TRECs	0.06	19610	19609	5.09957e-05	0.072851	1.60272
8 TRECs	RPP30	40.3	19610	18949	0.0342885	48.9835	1077.64
8 TRECs	TRECs	0	20156	20156	0	0	0
8 TRECs	RPP30	40.4	20156	19476	0.0343191	49.0272	1078.6
8 TRECs	TRECs	0.064	18384	18383	5.43966e-05	0.0777094	1.70961	3013.23	10.0492	0.00333502
8 TRECs	RPP30	34	18384	17860	0.0289171	41.3102	908.825
8 TRECs	TRECs	0	17440	17440	0	0	0
8 TRECs	RPP30	31.7	17440	16976	0.0269658	38.5226	847.498
8 TRECs	TRECs	0.0593	19828	19827	5.0435e-05	0.07205	1.5851
8 TRECs	RPP30	33.9	19828	19265	0.0288051	41.1501	905.303
8 TRECs	TRECs	0.127	18471	18469	0.000108284	0.154691	3.4032
8 TRECs	RPP30	32.5	18471	17967	0.0276652	39.5217	869.477
8 TRECs	TRECs	0.0571	20622	20621	4.84931e-05	0.0692758	1.52407
8 TRECs	RPP30	32.4	20622	20062	0.027531	39.33	865.26
8 TRECs	TRECs	0.0684	17201	17200	5.81378e-05	0.0830541	1.82719
8 TRECs	RPP30	29.6	17201	16773	0.0251971	35.9958	791.908
8 TRECs	TRECs	0	22305	22305	0	0	0
8 TRECs	RPP30	31.4	22305	21718	0.0266695	38.0992	838.183
4 TRECs	TRECs	0	20536	20536	0	0	0	2322.29	9.61482	0.00414024
4 TRECs	RPP30	24.1	20536	20120	0.0204651	29.2359	643.189
4 TRECs	TRECs	0.0548	21460	21459	4.65994e-05	0.0665706	1.46455
4 TRECs	RPP30	23.6	21460	21034	0.0200506	28.6437	630.16
4 TRECs	TRECs	0.0687	17113	17112	5.84368e-05	0.0834812	1.83659
4 TRECs	RPP30	23.8	17113	16770	0.0202468	28.924	636.329
4 TRECs	TRECs	0.119	19714	19712	0.000101456	0.144937	3.18861
4 TRECs	RPP30	25.8	19714	19286	0.0219496	31.3566	689.845
4 TRECs	TRECs	0	20465	20465	0	0	0
4 TRECs	RPP30	26.3	20465	20013	0.022334	31.9058	701.927
4 TRECs	TRECs	0.053	22213	22212	4.50197e-05	0.0643139	1.4149
4 TRECs	RPP30	24.8	22213	21750	0.0210639	30.0914	662.01
4 TRECs	TRECs	0.064	18378	18377	5.44144e-05	0.0777348	1.71017
4 TRECs	RPP30	25.5	18378	17984	0.0216718	30.9597	681.114
4 TRECs	TRECs	0	22136	22136	0	0	0	1977.21	3.14266	0.00158944
4 TRECs	RPP30	22.2	22136	21722	0.0188797	26.971	593.361
4 TRECs	TRECs	0	18180	18180	0	0	0
4 TRECs	RPP30	21.5	18180	17851	0.0182626	26.0894	573.966
4 TRECs	TRECs	0.0594	19815	19814	5.04681e-05	0.0720973	1.58614
4 TRECs	RPP30	21.4	19815	19457	0.0182323	26.0462	573.016
4 TRECs	TRECs	0	17849	17849	0	0	0
4 TRECs	RPP30	20.9	17849	17535	0.0177486	25.3551	557.813
4 TRECs	TRECs	0	19309	19309	0	0	0
4 TRECs	RPP30	20	19309	18984	0.0169748	24.2497	533.493
4 TRECs	TRECs	0	22755	22755	0	0	0
4 TRECs	RPP30	20.9	22755	22355	0.0177349	25.3356	557.382
4 TRECs	TRECs	0.0583	20192	20191	4.95258e-05	0.0707511	1.55652
4 TRECs	RPP30	21.2	20192	19832	0.0179897	25.6996	565.39
2 TRECs	TRECs	0	21632	21632	0	0	0	965.557	3.21329	0.00332792
2 TRECs	RPP30	10.9	21632	21433	0.00924191	13.2027	290.46
2 TRECs	TRECs	0.0555	21192	21191	4.71887e-05	0.0674125	1.48307
2 TRECs	RPP30	9.7	21192	21018	0.00824454	11.7779	259.114
2 TRECs	TRECs	0	18975	18975	0	0	0
2 TRECs	RPP30	11	18975	18799	0.00931865	13.3124	292.872
2 TRECs	TRECs	0.0648	18165	18164	5.50524e-05	0.0786463	1.73022
2 TRECs	RPP30	9.3	18165	18022	0.00790343	11.2906	248.394
2 TRECs	TRECs	0	20737	20737	0	0	0
2 TRECs	RPP30	10.1	20737	20559	0.00862074	12.3153	270.938
2 TRECs	TRECs	0	21243	21243	0	0	0
2 TRECs	RPP30	10.8	21243	21048	0.00922189	13.1741	289.831
2 TRECs	TRECs	0	24057	24057	0	0	0
2 TRECs	RPP30	10.5	24057	23844	0.0088934	12.7049	279.507
2 TRECs	TRECs	0	16607	16607	0	0	0	718.399	6.91015	0.00961881
2 TRECs	RPP30	7.32	16607	16504	0.00622152	8.88788	195.533
2 TRECs	TRECs	0	16921	16921	0	0	0
2 TRECs	RPP30	8.86	16921	16794	0.00753377	10.7625	236.776
2 TRECs	TRECs	0.197	17957	17954	0.00016708	0.238685	5.25108
2 TRECs	RPP30	7.03	17957	17850	0.0059765	8.53786	187.833
2 TRECs	TRECs	0.0621	18944	18943	5.27886e-05	0.0754122	1.65907
2 TRECs	RPP30	8.04	18944	18815	0.00683283	9.76119	214.746
2 TRECs	TRECs	0	16993	16993	0	0	0
2 TRECs	RPP30	8.13	16993	16876	0.006909	9.87	217.14
2 TRECs	TRECs	0	18211	18211	0	0	0
2 TRECs	RPP30	7.97	18211	18088	0.00677707	9.68153	212.994
2 TRECs	TRECs	0	17429	17429	0	0	0
2 TRECs	RPP30	6.43	17429	17334	0.00546559	7.80799	171.776
Sample	Target	Conc(copies/µL)	Accepted Droplets	Negatives
32 TRECs	TRECs	0.39	15104	15099	0.000331093	0.47299	10.4058	24111.6	52.9986	0.00219806
32 TRECs	RPP30	245	15104	12262	0.208455	297.792	6551.43
32 TRECs	TRECs	0.256	13796	13793	0.000217478	0.310683	6.83502
32 TRECs	RPP30	259	13796	11068	0.220321	314.744	6924.36
32 TRECs	TRECs	0.247	14310	14307	0.000209666	0.299522	6.58949
32 TRECs	RPP30	256	14310	11508	0.217916	311.309	6848.79
32 TRECs	TRECs	0	13603	13603	0	0	0
32 TRECs	RPP30	258	13603	10925	0.219237	313.195	6890.29
32 TRECs	TRECs	0.0862	13650	13649	7.32628e-05	0.104661	2.30254
32 TRECs	RPP30	262	13650	10929	0.22232	317.6	6987.19
32 TRECs	TRECs	0.617	13345	13338	0.000524679	0.749541	16.4899
32 TRECs	RPP30	259	13345	10708	0.220151	314.501	6919.02
32 TRECs	TRECs	0.388	12118	12114	0.000330142	0.471631	10.3759
32 TRECs	RPP30	266	12118	9667	0.225974	322.82	7102.04
16 TRECs	TRECs	0.0615	19119	19118	5.23054e-05	0.0747219	1.64388	11832.2	22.8631	0.00193228
16 TRECs	RPP30	129	19119	17128	0.109968	157.097	3456.14
16 TRECs	TRECs	0.136	17275	17273	0.000115781	0.165401	3.63883
16 TRECs	RPP30	122	17275	15574	0.103658	148.082	3257.81
16 TRECs	TRECs	0.128	18376	18374	0.000108844	0.155491	3.4208
16 TRECs	RPP30	132	18376	16427	0.112119	160.17	3523.74
16 TRECs	TRECs	0.123	19150	19148	0.000104444	0.149206	3.28253
16 TRECs	RPP30	125	19150	17220	0.106231	151.759	3338.7
16 TRECs	TRECs	0.126	18713	18711	0.000106883	0.15269	3.35919
16 TRECs	RPP30	126	18713	16807	0.107423	153.461	3376.15
16 TRECs	TRECs	0.218	16170	16167	0.000185546	0.265066	5.83144
16 TRECs	RPP30	122	16170	14572	0.104056	148.651	3270.32
16 TRECs	TRECs	0.0631	18637	18636	5.36581e-05	0.0766545	1.6864
16 TRECs	RPP30	129	18637	16704	0.109501	156.429	3441.45
8 TRECs	TRECs	0.0596	19735	19734	5.06727e-05	0.0723895	1.59257	6191.49	11.4367	0.00184716
8 TRECs	RPP30	65.8	19735	18662	0.0559043	79.8633	1756.99
8 TRECs	TRECs	0.0583	20191	20190	4.95282e-05	0.0707546	1.5566
8 TRECs	RPP30	69.5	20191	19033	0.0590626	84.3752	1856.25
8 TRECs	TRECs	0.0634	18547	18546	5.39185e-05	0.0770265	1.69458
8 TRECs	RPP30	64.7	18547	17554	0.0550262	78.6089	1729.4
8 TRECs	TRECs	0	19241	19241	0	0	0
8 TRECs	RPP30	66.7	19241	18180	0.0567213	81.0305	1782.67
8 TRECs	TRECs	0.0694	16944	16943	5.90197e-05	0.0843138	1.8549
8 TRECs	RPP30	65.5	16944	16026	0.0557014	79.5734	1750.61
8 TRECs	TRECs	0.107	10947	10946	9.13534e-05	0.130505	2.87111
8 TRECs	RPP30	67.5	10947	10337	0.0573358	81.9082	1801.98
8 TRECs	TRECs	0.0699	16835	16834	5.94018e-05	0.0848597	1.86691
8 TRECs	RPP30	63.8	16835	15946	0.054252	77.5029	1705.06
4 TRECs	TRECs	0.127	18526	18524	0.000107962	0.154232	3.3931	2139.85	8.85898	0.00414001
4 TRECs	RPP30	22.7	18526	18172	0.0192932	27.5617	606.358
4 TRECs	TRECs	0.0686	17149	17148	5.83141e-05	0.0833059	1.83273
4 TRECs	RPP30	22.9	17149	16818	0.0194901	27.843	612.547
4 TRECs	TRECs	0	19591	19591	0	0	0
4 TRECs	RPP30	23.4	19591	19205	0.0198996	28.428	625.416
4 TRECs	TRECs	0.0673	17490	17489	5.71772e-05	0.0816817	1.797
4 TRECs	RPP30	21.9	17490	17167	0.0186404	26.6291	585.84
4 TRECs	TRECs	0.0687	17117	17116	5.84232e-05	0.0834617	1.83616
4 TRECs	RPP30	24	17117	16772	0.0203613	29.0876	639.926
4 TRECs	TRECs	0	17148	17148	0	0	0
4 TRECs	RPP30	21.7	17148	16834	0.0184809	26.4013	580.828
4 TRECs	TRECs	0	17367	17367	0	0	0
4 TRECs	RPP30	23.5	17367	17023	0.0200065	28.5807	628.775
2 TRECs	TRECs	0	15547	15547	0	0	0	891.337	5.92478	0.00664707
2 TRECs	RPP30	9.8	15547	15418	0.00833204	11.9029	261.864
2 TRECs	TRECs	0.0734	16023	16022	6.24122e-05	0.0891603	1.96153
2 TRECs	RPP30	9.51	16023	15894	0.00808351	11.5479	254.053
2 TRECs	TRECs	0	16319	16319	0	0	0
2 TRECs	RPP30	9.63	16319	16186	0.0081834	11.6906	257.193
2 TRECs	TRECs	0	16771	16771	0	0	0
2 TRECs	RPP30	8.73	16771	16647	0.00742118	10.6017	233.237
2 TRECs	TRECs	0.148	15861	15859	0.000126103	0.180148	3.96325
2 TRECs	RPP30	10.7	15861	15718	0.00905671	12.9382	284.64
2 TRECs	TRECs	0	15575	15575	0	0	0
2 TRECs	RPP30	8.49	15575	15463	0.00721699	10.31	226.82
2 TRECs	TRECs	0	17278	17278	0	0	0
2 TRECs	RPP30	9.91	17278	17133	0.00842759	12.0394	264.867

## Sheet: ddPCR using buffer2
Sample	Target	Conc(copies/µL)	Accepted Droplets	Negatives	Lambda	Corrected copies/ul)	copies in 22ul	Total cells	Total TRECs	TRECs/cell
50 TRECs	TRECs	1.39	19468	19445	0.00118212	1.68875	37.1525	19883.1	141.151	0.00709904
50 TRECs	RPP30	365	19468	14278	0.310052	442.932	9744.5							IN vs output
50 TRECs	TRECs	1.01	20946	20928	0.000859722	1.22817	27.0198								Low threshold
50 TRECs	RPP30	366	20946	15348	0.310963	444.232	9773.11								141.150*	78.4837	57.0493
50 TRECs	TRECs	1.42	21615	21589	0.00120359	1.71942	37.8272								28.0245	27.4582	40.6431
50 TRECs	RPP30	374	21615	15733	0.317627	453.753	9982.57								14.4168	13.8873	16.4999
50 TRECs	TRECs	1.47	19278	19254	0.00124572	1.7796	39.1511								17.8762	8.75142	10.3195
50 TRECs	RPP30	384	19278	13906	0.326644	466.634	10266								1.6547	3.06409	6.27129
25 TRECs	TRECs	0.292	20146	20141	0.000248219	0.354599	7.80117	6771.58	28.0245	0.00413855
25 TRECs	RPP30	130	20146	18039	0.11047	157.814	3471.9							TRECS vs RPP30	Cell number			AVG	SD
25 TRECs	TRECs	0.16	22096	22093	0.00013578	0.193972	4.26738								19883.1	15014.2	7864.58	14254	4935.89
25 TRECs	RPP30	127	22096	19831	0.10815	154.5	3399.01								6771.58	3660.34	6123.09	5518.34	1340.21
25 TRECs	TRECs	0.23	20471	20467	0.000195417	0.279168	6.14169								3295.59	2883.99	2233.25	2804.28	437.344
25 TRECs	RPP30	124	20471	18425	0.105301	150.43	3309.45								1389.47	1360	848.869	1199.45	248.187
25 TRECs	TRECs	0.367	19217	19211	0.000312272	0.446103	9.81427								330.388	491.241	199.989	340.539	145.626
25 TRECs	RPP30	126	19217	17267	0.106998	152.854	3362.8
10 TRECs	TRECs	0.105	22393	22391	8.93176e-05	0.127597	2.80712	3295.59	14.4168	0.00437458
10 TRECs	RPP30	59.6	22393	21287	0.0506519	72.3598	1591.92
10 TRECs	TRECs	0.1	23476	23474	8.5197e-05	0.12171	2.67762
10 TRECs	RPP30	64.1	23476	22232	0.0544459	77.7799	1711.16
10 TRECs	TRECs	0.174	20231	20228	0.000148298	0.211855	4.6608
10 TRECs	RPP30	59.6	20231	19231	0.0506925	72.4179	1593.19
10 TRECs	TRECs	0.16	22076	22073	0.000135903	0.194148	4.27125
10 TRECs	RPP30	63.4	22076	20917	0.0539288	77.0412	1694.91
5 TRECs	TRECs	0.167	21142	21139	0.000141908	0.202725	4.45996	1389.47	17.8762	0.0128654
5 TRECs	RPP30	25.6	21142	20687	0.0217561	31.0801	683.763
5 TRECs	TRECs	0.18	19594	19591	0.00015312	0.218743	4.81234
5 TRECs	RPP30	25.9	19594	19167	0.0220333	31.4762	692.477
5 TRECs	TRECs	0.171	20624	20621	0.000145472	0.207817	4.57198
5 TRECs	RPP30	25.5	20624	20182	0.0216643	30.949	680.879
5 TRECs	TRECs	0.151	15591	15589	0.000128287	0.183268	4.03189
5 TRECs	RPP30	27	15591	15237	0.0229671	32.8102	721.825
2.5 TRECs	TRECs	0	22191	22191	0	0	0	330.388	1.6547	0.00500836
2.5 TRECs	RPP30	5.85	22191	22081	0.00496929	7.09899	156.178
2.5 TRECs	TRECs	0	23516	23516	0	0	0
2.5 TRECs	RPP30	4.76	23516	23421	0.00404798	5.78284	127.222
2.5 TRECs	TRECs	0.0619	18994	18993	5.26496e-05	0.0752137	1.6547
2.5 TRECs	RPP30	5.15	18994	18911	0.00437938	6.25625	137.638
2.5 TRECs	TRECs	0	20529	20529	0	0	0
2.5 TRECs	RPP30	8.97	20529	20373	0.00762803	10.8972	239.738
50 TRECs	TRECs	0.857	21964	21948	0.00072873	1.04104	22.9029	15014.2	78.4837	0.00522729
50 TRECs	RPP30	282	21964	17289	0.239334	341.906	7521.93
50 TRECs	TRECs	0.624	22621	22609	0.000530621	0.75803	16.6767
50 TRECs	RPP30	286	22621	17739	0.243113	347.304	7640.7
50 TRECs	TRECs	0.72	21263	21250	0.000611578	0.873682	19.221
50 TRECs	RPP30	277	21263	16806	0.235233	336.046	7393.02
50 TRECs	TRECs	0.737	20764	20751	0.00062628	0.894685	19.6831
50 TRECs	RPP30	280	20764	16370	0.23777	339.672	7472.78
25 TRECs	TRECs	0.351	20122	20116	0.000298226	0.426037	9.3728	3660.34	27.4582	0.00750156
25 TRECs	RPP30	64.3	20122	19052	0.0546417	78.0595	1717.31
25 TRECs	TRECs	0.184	19227	19224	0.000156043	0.222918	4.9042
25 TRECs	RPP30	65.7	19227	18182	0.0558834	79.8335	1756.34
25 TRECs	TRECs	0.179	19714	19711	0.000152188	0.217411	4.78304
25 TRECs	RPP30	70.3	19714	18570	0.0597817	85.4024	1878.85
25 TRECs	TRECs	0.314	18714	18709	0.000267215	0.381736	8.3982
25 TRECs	RPP30	73.7	18714	17578	0.0626238	89.4626	1968.18
10 TRECs	TRECs	0.236	19942	19938	0.000200602	0.286574	6.30463	2883.99	13.8873	0.00481531
10 TRECs	RPP30	50.6	19942	19102	0.043035	61.4786	1352.53
10 TRECs	TRECs	0	19164	19164	0	0	0
10 TRECs	RPP30	55.1	19164	18287	0.0468431	66.9187	1472.21
10 TRECs	TRECs	0.168	21056	21053	0.000142487	0.203553	4.47817
10 TRECs	RPP30	53	21056	20129	0.045024	64.32	1415.04
10 TRECs	TRECs	0.116	20248	20246	9.87801e-05	0.141114	3.10452
10 TRECs	RPP30	57.2	20248	19287	0.0486247	69.4639	1528.21
5 TRECs	TRECs	0	21902	21902	0	0	0	1360	8.75142	0.00643489
5 TRECs	RPP30	24	21902	21460	0.0203872	29.1246	640.741
5 TRECs	TRECs	0.0506	23230	23229	4.30487e-05	0.0614982	1.35296
5 TRECs	RPP30	25.5	23230	22732	0.0216709	30.9585	681.086
5 TRECs	TRECs	0.156	22618	22615	0.000132647	0.189495	4.16889
5 TRECs	RPP30	23.6	22618	22168	0.0200962	28.7089	631.596
5 TRECs	TRECs	0.121	19464	19462	0.000102759	0.146799	3.22957
5 TRECs	RPP30	28.7	19464	18995	0.0243908	34.844	766.569
2.5 TRECs	TRECs	0.0622	18917	18916	5.28639e-05	0.0755199	1.66144	491.241	3.06409	0.00623745
2.5 TRECs	RPP30	9.37	18917	18767	0.00796098	11.3728	250.202
2.5 TRECs	TRECs	0	21383	21383	0	0	0
2.5 TRECs	RPP30	8.06	21383	21237	0.00685127	9.78753	215.326
2.5 TRECs	TRECs	0.0525	22407	22406	4.46299e-05	0.063757	1.40265
2.5 TRECs	RPP30	8.22	22407	22251	0.00698646	9.98066	219.574
2.5 TRECs	TRECs	0	21131	21131	0	0	0
2.5 TRECs	RPP30	11.1	21131	20932	0.00946207	13.5172	297.379
50 TRECs	TRECs	0.691	18735	18724	0.000587309	0.839013	18.4583	7864.58	57.0493	0.00725395
50 TRECs	RPP30	144	18735	16580	0.122196	174.566	3840.45
50 TRECs	TRECs	0.499	21205	21196	0.000424518	0.606455	13.342
50 TRECs	RPP30	142	21205	18788	0.121019	172.884	3803.44
50 TRECs	TRECs	0.383	18420	18414	0.000325786	0.465409	10.239
50 TRECs	RPP30	145	18420	16290	0.122886	175.551	3862.12
50 TRECs	TRECs	0.562	18849	18840	0.000477593	0.682276	15.0101
50 TRECs	RPP30	158	18849	16479	0.134373	191.961	4223.15
25 TRECs	TRECs	0.412	19995	19988	0.000350149	0.500213	11.0047	6123.09	40.6431	0.00663767
25 TRECs	RPP30	117	19995	18107	0.0991836	141.691	3117.2
25 TRECs	TRECs	0.319	22122	22116	0.00027126	0.387514	8.52531
25 TRECs	RPP30	116	22122	20049	0.0983933	140.562	3092.36
25 TRECs	TRECs	0.49	19208	19200	0.00041658	0.595114	13.0925
25 TRECs	RPP30	110	19208	17496	0.0933546	133.364	2934
25 TRECs	TRECs	0.3	19595	19590	0.0002552	0.364571	8.02056
25 TRECs	RPP30	116	19595	17753	0.0987199	141.028	3102.63
10 TRECs	TRECs	0.108	21709	21707	9.21319e-05	0.131617	2.89558	2233.25	16.4999	0.00738831
10 TRECs	RPP30	41.4	21709	20958	0.0352065	50.295	1106.49
10 TRECs	TRECs	0.341	20726	20720	0.000289533	0.413619	9.09962
10 TRECs	RPP30	39.3	20726	20045	0.0334092	47.7274	1050
10 TRECs	TRECs	0.111	21293	21291	9.3932e-05	0.134189	2.95215
10 TRECs	RPP30	41.3	21293	20559	0.0350796	50.1137	1102.5
10 TRECs	TRECs	0.0581	20243	20242	4.9401e-05	0.0705729	1.5526
10 TRECs	RPP30	45.2	20243	19480	0.0384208	54.8868	1207.51
5 TRECs	TRECs	0.0514	22883	22882	4.37015e-05	0.0624307	1.37348	848.869	10.3195	0.0121568
5 TRECs	RPP30	16.6	22883	22563	0.0140829	20.1184	442.605
5 TRECs	TRECs	0.11	21401	21399	9.34579e-05	0.133511	2.93725
5 TRECs	RPP30	15.3	21401	21125	0.0129805	18.5435	407.958
5 TRECs	TRECs	0.169	20896	20893	0.000143578	0.205112	4.51247
5 TRECs	RPP30	15	20896	20632	0.0127145	18.1635	399.598
5 TRECs	TRECs	0.056	21004	21003	4.76111e-05	0.0680159	1.49635
5 TRECs	RPP30	16.8	21004	20707	0.0142411	20.3444	447.577
2.5 TRECs	TRECs	0	19133	19133	0	0	0	199.989	6.27129	0.0313582
2.5 TRECs	RPP30	3.57	19133	19075	0.00303602	4.33717	95.4176
2.5 TRECs	TRECs	0	19905	19905	0	0	0
2.5 TRECs	RPP30	4.14	19905	19835	0.0035229	5.03272	110.72
2.5 TRECs	TRECs	0.235	20048	20044	0.000199541	0.285059	6.27129
2.5 TRECs	RPP30	2.53	20048	20005	0.00214716	3.06737	67.482
2.5 TRECs	TRECs	0	18692	18692	0	0	0
2.5 TRECs	RPP30	4.73	18692	18617	0.00402048	5.74355	126.358
DNA	TRECs	0.412	19994	19987	0.000350166	0.493192	0.00648401
DNA	RPP30	127	19994	17947	0.108009	152.126
DNA	TRECs	0.625	18816	18806	0.000531604	0.748738	0.00969682
DNA	RPP30	129	18816	16862	0.109645	154.43
DNA	TRECs	0.913	18043	18029	0.000776225	1.09328	0.0140143
DNA	RPP30	130	18043	16151	0.110776	156.022
DNA	TRECs	0.44	18741	18734	0.000373582	0.526172	0.00685239
DNA	RPP30	128	18741	16805	0.109037	153.573

## Sheet: LOQ
Sample	Target	Conc(copies/µL)	Accepted Droplets	Negatives	Lambda	Corrected (copies/ul)	copies in 22ul	Total cells	Total TRECs	TRECs/cell
200 cells	TRECs	0	14905	14905	0	0	0	272.9	2.14933	0.00787587
200 cells	RPP30	5.93	14905	14830	0.00504457	7.20653	158.544
200 cells	TRECs	0.0805	14623	14622	6.83878e-05	0.0976968	2.14933
200 cells	RPP30	5.48	14623	14555	0.00466105	6.65865	146.49							(LOD: 0+1.645*0.00012)
200 cells	TRECs	0	11868	11868	0	0	0
200 cells	RPP30	5.56	11868	11812	0.00472974	6.75677	148.649							0.000127679
200 cells	TRECs	0	10592	10592	0	0	0
200 cells	RPP30	3.45	10592	10561	0.00293103	4.18718	92.118						AVG TRECs copies	SD	TRECcopies/cell			AVG	SD
2200 cells	TRECs	0	9989	9989	0	0	0	2119.3	3.68728	0.00173986			0.0160198	0.00610204	0.00787587	0.0114111	0.0164005	0.0118958	0.00428292
2200 cells	RPP30	40	9989	9655	0.0340086	48.5837	1068.84						0.00160198	0.000554731	0.00173986	0.00103334	0.000814086	0.00119576	0.000483786
2200 cells	TRECs	0	10594	10594	0	0	0						0.000640791	0.000234694	0.00036	0.00119876	0.00141162	0.000990128	0.000555989
2200 cells	RPP30	37.3	10594	10263	0.0317426	45.3466	997.625						0.000320395	0.000122041	0.000439209	0.00029294	0.000321053	0.000351067	7.76163e-05
2200 cells	TRECs	0	9801	9801	0	0	0
2200 cells	RPP30	37.4	9801	9494	0.0318244	45.4634	1000.2
2200 cells	TRECs	0.138	8524	8523	0.000117323	0.167604	3.68728
2200 cells	RPP30	43.9	8524	8212	0.0372892	53.2703	1171.95
5200 cells	TRECs	0	14278	14278	0	0	0	5307	3.71889	0.000700752
5200 cells	RPP30	93.2	14278	13191	0.0791851	113.122	2488.67
5200 cells	TRECs	0.0676	17410	17409	5.74399e-05	0.082057	1.80525
5200 cells	RPP30	102	17410	15968	0.086458	123.511	2717.25
5200 cells	TRECs	0	15162	15162	0	0	0
5200 cells	RPP30	98	15162	13950	0.0833128	119.018	2618.4
5200 cells	TRECs	0.0716	16424	16423	6.08884e-05	0.0869834	1.91363
5200 cells	RPP30	104	16424	15029	0.088762	126.803	2789.66
10200 cells	TRECs	0	17448	17448	0	0	0	10534	4.62661	0.000439209
10200 cells	RPP30	189	17448	14855	0.160889	229.841	5056.5
10200 cells	TRECs	0	17759	17759	0	0	0
10200 cells	RPP30	186	17759	15157	0.15843	226.329	4979.23
10200 cells	TRECs	0	18314	18314	0	0	0
10200 cells	RPP30	202	18314	15428	0.171482	244.974	5389.43
10200 cells	TRECs	0.173	13587	13585	0.00014721	0.210301	4.62661
10200 cells	RPP30	211	13587	11354	0.179543	256.49	5642.79
CL	TRECs	0	13897	13897	0	0	0	1318.25	0	0
CL	RPP30	18.5	13897	13680	0.0157381	22.483	494.625
CL	TRECs	0	14754	14754	0	0	0
CL	RPP30	20.8	14754	14495	0.0177105	25.3007	556.615
CL	TRECs	0	14068	14068	0	0	0
CL	RPP30	20.9	14068	13820	0.0177859	25.4084	558.985
CL	TRECs	0	14225	14225	0	0	0
CL	RPP30	38.4	14225	13768	0.0326539	46.6485	1026.27
200 cells	TRECs	0.0653	18015	18014	5.55108e-05	0.0793012	1.74463	307.66	3.51072	0.0114111
200 cells	RPP30	4.84	18015	17941	0.00411615	5.88021	129.365
200 cells	TRECs	0	18318	18318	0	0	0
200 cells	RPP30	5.6	18318	18231	0.00476074	6.80106	149.623
200 cells	TRECs	0.0661	17796	17795	5.6194e-05	0.0802771	1.7661
200 cells	RPP30	4.04	17796	17735	0.00343362	4.90518	107.914
200 cells	TRECs	0	16295	16295	0	0	0
200 cells	RPP30	8.55	16295	16177	0.00726783	10.3826	228.418
2200 cells	TRECs	0	15611	15611	0	0	0	2213.5	2.28729	0.00103334
2200 cells	RPP30	48.9	15611	14976	0.0415269	59.3241	1305.13
2200 cells	TRECs	0	15439	15439	0	0	0
2200 cells	RPP30	38	15439	14948	0.0323193	46.1704	1015.75
2200 cells	TRECs	0	14267	14267	0	0	0
2200 cells	RPP30	45	14267	13732	0.0382203	54.6004	1201.21
2200 cells	TRECs	0.0856	13741	13740	7.27776e-05	0.103968	2.28729
2200 cells	RPP30	33.9	13741	13351	0.0287928	41.1325	904.916
5200 cells	TRECs	0.0707	16630	16629	6.01341e-05	0.0859059	1.88993	5009.3	6.00496	0.00119876
5200 cells	RPP30	74.2	16630	15614	0.0630403	90.0576	1981.27
5200 cells	TRECs	0	15376	15376	0	0	0
5200 cells	RPP30	76.7	15376	14405	0.0652325	93.1893	2050.16
5200 cells	TRECs	0	16602	16602	0	0	0
5200 cells	RPP30	84.5	16602	15452	0.0717847	102.55	2256.09
5200 cells	TRECs	0.154	15276	15274	0.000130933	0.187047	4.11503
5200 cells	RPP30	140	15276	13566	0.118716	169.595	3731.08
10200 cells	TRECs	0	15528	15528	0	0	0	11017.8	3.22755	0.00029294
10200 cells	RPP30	210	15528	12986	0.178773	255.39	5618.58
10200 cells	TRECs	0	18037	18037	0	0	0
10200 cells	RPP30	197	18037	15251	0.16778	239.686	5273.09
10200 cells	TRECs	0.0607	19396	19395	5.15584e-05	0.0736548	1.62041
10200 cells	RPP30	211	19396	16218	0.178945	255.636	5623.99
10200 cells	TRECs	0.0602	19556	19555	5.11365e-05	0.0730522	1.60715
10200 cells	RPP30	207	19556	16406	0.175635	250.907	5519.96
200 cells	TRECs	0	21520	21520	0	0	0	225.865	3.7043	0.0164005
200 cells	RPP30	5.21	21520	21425	0.00442427	6.32039	139.049
200 cells	TRECs	0.0632	18629	18628	5.36812e-05	0.0766874	1.68712
200 cells	RPP30	4.75	18629	18554	0.00403411	5.76301	126.786
200 cells	TRECs	0.0755	15581	15580	6.41828e-05	0.0916897	2.01717
200 cells	RPP30	3.78	15581	15531	0.0032142	4.59171	101.018
200 cells	TRECs	0	16685	16685	0	0	0
200 cells	RPP30	3.18	16685	16640	0.00270068	3.85811	84.8784
2200 cells	TRECs	0	19466	19466	0	0	0	2105.65	1.71418	0.000814086
2200 cells	RPP30	38.7	19466	18836	0.0328994	46.9992	1033.98
2200 cells	TRECs	0	21803	21803	0	0	0
2200 cells	RPP30	39.3	21803	21086	0.0334383	47.7689	1050.92
2200 cells	TRECs	0.0642	18335	18334	5.4542e-05	0.0779171	1.71418
2200 cells	RPP30	37.7	18335	17757	0.032032	45.76	1006.72
2200 cells	TRECs	0	16972	16972	0	0	0
2200 cells	RPP30	41.9	16972	16378	0.035626	50.8942	1119.67
5200 cells	TRECs	0.226	20782	20778	0.000192493	0.27499	6.04977	4285.69	6.04977	0.00141162
5200 cells	RPP30	74.8	20782	19502	0.0635702	90.8146	1997.92
5200 cells	TRECs	0	16990	16990	0	0	0
5200 cells	RPP30	73.1	16990	15966	0.0621635	88.805	1953.71
5200 cells	TRECs	0	16904	16904	0	0	0
5200 cells	RPP30	81.2	16904	15776	0.0690605	98.6578	2170.47
5200 cells	TRECs	0	17033	17033	0	0	0
5200 cells	RPP30	91.7	17033	15756	0.0779314	111.331	2449.27
10200 cells	TRECs	0	15957	15957	0	0	0	10697.1	3.43433	0.000321053
10200 cells	RPP30	194	15957	13536	0.164545	235.064	5171.41
10200 cells	TRECs	0	18107	18107	0	0	0
10200 cells	RPP30	198	18107	15305	0.168119	240.17	5283.74
10200 cells	TRECs	0.069	17056	17055	5.86321e-05	0.0837602	1.84272
10200 cells	RPP30	199	17056	14401	0.169204	241.721	5317.85
10200 cells	TRECs	0.0596	19747	19746	5.06419e-05	0.0723456	1.5916
10200 cells	RPP30	210	19747	16513	0.178854	255.505	5621.11
Sample	Target	Conc(copies/µL)	Accepted Droplets	Negatives
DNA	TRECs	0.313	18783	18778	0.000266234	0.380334	0.0105672
DNA	RPP30	59.3	18783	17860	0.0503886	71.9838
DNA	TRECs	0.499	21223	21214	0.000424158	0.60594	0.0166861
DNA	RPP30	59.8	21223	20171	0.0508396	72.628
DNA	TRECs	0.771	21367	21353	0.000655431	0.93633	0.0257379
DNA	RPP30	59.9	21367	20306	0.0509313	72.759
DNA	TRECs	0.339	17372	17367	0.000287861	0.41123	0.0110878
DNA	RPP30	61.1	17372	16493	0.0519237	74.1767

## Sheet: Repeatability
Repeatability threshold 7000
Sample	Target	Conc(copies/µL)	Accepted Droplets	Negatives	Lambda	Corrected copies/ul)	copies in 22ul	Total TRECs									Mean	SD	CV%
LD8 Tn rep1	TRECs	0.282	20825	20820	0.000240125	0.343036	7.54678	20.6694						20.6694	18.8806	8.8278	16.1259	6.38333	39.5843
LD8 Tn rep1	RPP30	32.8	20825	20252	0.0279006	39.858	876.877							14.99	11.7225	13.7664	13.493	1.65084	12.2348
LD8 Tn rep1	TRECs	0.109	21661	21659	9.23361e-05	0.131909	2.90199							33.1795	46.4623	33.7355	37.7924	7.51347	19.8809
LD8 Tn rep1	RPP30	32.4	21661	21072	0.0275683	39.3832	866.431							109.705	78.9029	114.83	101.146	19.4325	19.2124
LD8 Tn rep1	TRECs	0.221	21288	21284	0.000187917	0.268453	5.90596												22.7281
LD8 Tn rep1	RPP30	31.4	21288	20727	0.0267063	38.1519	839.342
LD8 Tn rep1	TRECs	0.162	21854	21851	0.000137284	0.19612	4.31464
LD8 Tn rep1	RPP30	45.7	21854	21022	0.0388145	55.4492	1219.88
LD8 Tn rep2	TRECs	0.167	21163	21160	0.000141767	0.202524	4.45553	18.8806
LD8 Tn rep2	RPP30	32.6	21163	20584	0.0277403	39.629	871.838
LD8 Tn rep2	TRECs	0.19	18534	18531	0.000161878	0.231254	5.08759
LD8 Tn rep2	RPP30	34.5	18534	17999	0.0292907	41.8438	920.564
LD8 Tn rep2	TRECs	0.183	19265	19262	0.000155735	0.222478	4.89453
LD8 Tn rep2	RPP30	33.9	19265	18718	0.0288044	41.1491	905.28
LD8 Tn rep2	TRECs	0.166	21223	21220	0.000141366	0.201952	4.44293
LD8 Tn rep2	RPP30	52	21223	20306	0.0441691	63.0987	1388.17
LD8 Tn rep3	TRECs	0.066	17839	17838	5.60585e-05	0.0800836	1.76184	8.8278
LD8 Tn rep3	RPP30	27.9	17839	17421	0.0237107	33.8724	745.193
LD8 Tn rep3	TRECs	0.0571	20601	20600	4.85425e-05	0.0693464	1.52562
LD8 Tn rep3	RPP30	30	20601	20082	0.0255157	36.451	801.923
LD8 Tn rep3	TRECs	0.114	20678	20676	9.67258e-05	0.13818	3.03995
LD8 Tn rep3	RPP30	28.3	20678	20186	0.024081	34.4015	756.833
LD8 Tn rep3	TRECs	0.0936	12570	12569	7.95577e-05	0.113654	2.50038
LD8 Tn rep3	RPP30	36.2	12570	12189	0.0307791	43.9702	967.344
TD1 Tn rep1	TRECs	0.264	22260	22255	0.000224643	0.320919	7.06022	14.99
TD1 Tn rep1	RPP30	15.1	22260	21977	0.0127949	18.2784	402.125
TD1 Tn rep1	TRECs	0.0554	21249	21248	4.70621e-05	0.0672316	1.4791
TD1 Tn rep1	RPP30	12.9	21249	21017	0.0109782	15.6831	345.029
TD1 Tn rep1	TRECs	0.133	17656	17654	0.000113282	0.161832	3.5603
TD1 Tn rep1	RPP30	14.9	17656	17434	0.0126533	18.0762	397.677
TD1 Tn rep1	TRECs	0.108	21748	21746	9.19667e-05	0.131381	2.89038
TD1 Tn rep1	RPP30	17.4	21748	21428	0.0148233	21.1762	465.876
TD1 Tn rep2	TRECs	0.056	21007	21006	4.76043e-05	0.0680062	1.49614	11.7225
TD1 Tn rep2	RPP30	4.21	21007	20932	0.00357663	5.10947	112.408
TD1 Tn rep2	TRECs	0.163	21601	21598	0.000138892	0.198417	4.36518
TD1 Tn rep2	RPP30	4.97	21601	21510	0.00422167	6.03095	132.681
TD1 Tn rep2	TRECs	0.115	20513	20511	9.75039e-05	0.139291	3.06441
TD1 Tn rep2	RPP30	4.6	20513	20433	0.00390759	5.58227	122.81
TD1 Tn rep2	TRECs	0.105	22476	22474	8.89878e-05	0.127125	2.79676
TD1 Tn rep2	RPP30	7.09	22476	22341	0.00602452	8.60645	189.342
TD1 Tn rep3	TRECs	0.0591	19906	19905	5.02374e-05	0.0717677	1.57889	13.7664
TD1 Tn rep3	RPP30	2.31	19906	19867	0.00196113	2.80161	61.6355
TD1 Tn rep3	TRECs	0.166	21260	21257	0.00014112	0.2016	4.4352
TD1 Tn rep3	RPP30	3.71	21260	21193	0.00315643	4.50919	99.2022
TD1 Tn rep3	TRECs	0.175	20119	20116	0.000149124	0.213034	4.68675
TD1 Tn rep3	RPP30	3.63	20119	20057	0.00308642	4.40917	97.0018
TD1 Tn rep3	TRECs	0.115	20505	20503	9.75419e-05	0.139346	3.0656
TD1 Tn rep3	RPP30	5.92	20505	20402	0.00503582	7.19403	158.269
TD2 Tn rep1	TRECs	0.216	21812	21808	0.000183402	0.262003	5.76407	33.1795
TD2 Tn rep1	RPP30	13.1	21812	21570	0.0111568	15.9383	350.643
TD2 Tn rep1	TRECs	0.115	20541	20539	9.7371e-05	0.139101	3.06023
TD2 Tn rep1	RPP30	16.3	20541	20259	0.0138237	19.7482	434.461
TD2 Tn rep1	TRECs	0.574	22555	22544	0.000487816	0.69688	15.3314
TD2 Tn rep1	RPP30	15.2	22555	22266	0.0128959	18.4227	405.3
TD2 Tn rep1	TRECs	0.338	20900	20894	0.000287123	0.410175	9.02385
TD2 Tn rep1	RPP30	21.4	20900	20524	0.0181542	25.9346	570.561
TD2 Tn rep2	TRECs	0.292	20180	20175	0.000247801	0.354001	7.78802	46.4623
TD2 Tn rep2	RPP30	22.3	20180	19801	0.0189596	27.0851	595.872
TD2 Tn rep2	TRECs	0.417	22568	22560	0.000354547	0.506496	11.1429
TD2 Tn rep2	RPP30	28.5	22568	22027	0.024264	34.6629	762.583
TD2 Tn rep2	TRECs	0.435	21654	21646	0.000369515	0.527879	11.6133
TD2 Tn rep2	RPP30	22.3	21654	21247	0.0189745	27.1064	596.341
TD2 Tn rep2	TRECs	0.596	19749	19739	0.000506483	0.723547	15.918
TD2 Tn rep2	RPP30	37.2	19749	19135	0.0315837	45.1196	992.632
TD2 Tn rep3	TRECs	0.311	18911	18906	0.000264431	0.377759	8.3107	33.7355
TD2 Tn rep3	RPP30	5.3	18911	18826	0.00450487	6.43553	141.582
TD2 Tn rep3	TRECs	0.181	19494	19491	0.000153905	0.219865	4.83703
TD2 Tn rep3	RPP30	6.41	19494	19388	0.00545241	7.78915	171.361
TD2 Tn rep3	TRECs	0.427	19283	19276	0.00036308	0.518686	11.4111
TD2 Tn rep3	RPP30	6.79	19283	19172	0.005773	8.24714	181.437
TD2 Tn rep3	TRECs	0.344	20552	20546	0.000291985	0.417121	9.17667
TD2 Tn rep3	RPP30	7.75	20552	20417	0.00659037	9.41482	207.126
DPG4 Tn rep1	TRECs	0.75	20400	20387	0.000637458	0.910654	20.0344	109.705
DPG4 Tn rep1	RPP30	120	20400	18417	0.102261	146.087	3213.91
DPG4 Tn rep1	TRECs	0.797	20678	20664	0.000677277	0.967539	21.2859
DPG4 Tn rep1	RPP30	119	20678	18691	0.101028	144.326	3175.17
DPG4 Tn rep1	TRECs	0.837	21085	21070	0.000711659	1.01666	22.3664
DPG4 Tn rep1	RPP30	119	21085	19057	0.101127	144.468	3178.29
DPG4 Tn rep1	TRECs	1.72	19137	19109	0.00146421	2.09172	46.0179
DPG4 Tn rep1	RPP30	141	19137	16979	0.119646	170.923	3760.31
DPG4 Tn rep2	TRECs	0.534	19841	19832	0.000453709	0.648156	14.2594	78.9029
DPG4 Tn rep2	RPP30	69.9	19841	18697	0.0593874	84.8392	1866.46
DPG4 Tn rep2	TRECs	0.811	23230	23214	0.000689002	0.984288	21.6543
DPG4 Tn rep2	RPP30	73.9	23230	21816	0.0628009	89.7156	1973.74
DPG4 Tn rep2	TRECs	0.702	21789	21776	0.000596809	0.852585	18.7569
DPG4 Tn rep2	RPP30	69.6	21789	20537	0.0591771	84.5387	1859.85
DPG4 Tn rep2	TRECs	0.907	22057	22040	0.000771028	1.10147	24.2323
DPG4 Tn rep2	RPP30	93	22057	20381	0.0790269	112.896	2483.7
DPG4 Tn rep3	TRECs	1.64	20795	20766	0.00139554	1.99363	43.8598	114.83
DPG4 Tn rep3	RPP30	170	20795	18000	0.144341	206.201	4536.43
DPG4 Tn rep3	TRECs	0.901	22200	22183	0.000766059	1.09437	24.0761
DPG4 Tn rep3	RPP30	171	22200	19202	0.145078	207.254	4559.59
DPG4 Tn rep3	TRECs	0.919	20498	20482	0.000780869	1.11553	24.5416
DPG4 Tn rep3	RPP30	168	20498	17772	0.142703	203.862	4484.96
DPG4 Tn rep3	TRECs	0.837	19692	19678	0.000711201	1.016	22.352
DPG4 Tn rep3	RPP30	181	19692	16884	0.153846	219.78	4835.16
LD8 Tn DNA	TRECs	2.85	17749	17706	0.00242561	3.41635	0.0137928
LD8 Tn DNA	RPP30	414	17749	12486	0.351721	495.382
LD8 Tn DNA	TRECs	3.24	20705	20648	0.00275675	3.88275	0.0158816
LD8 Tn DNA	RPP30	408	20705	14632	0.347164	488.964
TD1 Tn DNA	TRECs	3.2	20277	20222	0.00271612	3.82552	0.0421295
TD1 Tn DNA	RPP30	152	20277	17824	0.128941	181.608
TD1 Tn DNA	TRECs	2.78	18622	18578	0.00236559	3.33182	0.036881
TD1 Tn DNA	RPP30	151	18622	16380	0.128283	180.68
TD2 Tn DNA	TRECs	2.81	16787	16747	0.00238564	3.36006	0.0468938
TD2 Tn DNA	RPP30	120	16787	15163	0.101747	143.305
TD2 Tn DNA	TRECs	2.6	15845	15810	0.00221134	3.11457	0.0415752
TD2 Tn DNA	RPP30	125	15845	14246	0.106378	149.828
DPG4 Tn DNA	TRECs	2.64	19665	19621	0.00223998	3.15491	0.0153595
DPG4 Tn DNA	RPP30	343	19665	14690	0.291673	410.808
DPG4 Tn DNA	TRECs	3.1	20910	20855	0.00263379	3.70956	0.0178245
DPG4 Tn DNA	RPP30	348	20910	15560	0.295524	416.231

## Sheet: Std ddPCR vs Crude lysate ddPCR
Standard ddPCR	Crude Lysate ddPCR
0.023169	0.0396191
0.001513	0.00218047
0.00024	0.00085483
0.002972	0.00457798
0.012604	0.026884
0.000129	0.000178
0.001869	0.012169
0.003699	0.016497
0.000664	0.000308
0.000412	0.000397
0.000693	0.001231
0.039094	0.020377
0.002682	0.00366
0.003942	0.001745
0.009884	0.010286
0.043128	0.040198
0.010162	0.003492

## Sheet: Fix vs Non fix
Sample	Target	Conc(copies/µL)	Accepted Droplets	Negatives	Lambda	Corrected copies/ul)	copies in 22ul	Total cells	Total TRECs	TRECs/cell
1.3 NF	TRECs	1.05	20109	20091	0.000895522	1.27932	28.145	16718.9	105.081	0.00628517					NF	F	DNA
1.3 NF	RPP30	317	20109	15363	0.269205	384.579	8460.74							1	0.00628517	0.00459072	0.00634786
1.3 NF	TRECs	0.681	19008	18997	0.000578871	0.826959	18.1931							2	0.00285448	0.00273944	0.00251309
1.3 NF	RPP30	300	19008	14730	0.254974	364.248	8013.46							3	0.00236886	0.00257654	0.00505735
1.3 NF	TRECs	0.966	20719	20702	0.00082084	1.17263	25.7978							LD8	0.0480308	0.0286486	0.0143161
1.3 NF	RPP30	301	20719	16044	0.255716	365.309	8036.8							TD1Tn	0.0319931	0.0145959	0.0329249
1.3 NF	TRECs	1.23	20998	20976	0.00104827	1.49753	32.9456							TD2Tn	0.0450703	0.0306897	0.0432138
1.3 NF	RPP30	334	20998	15806	0.284038	405.768	8926.9
2.1 NF	TRECs	0.11	21385	21383	9.35279e-05	0.133611	2.93945	6061.15	17.3014	0.00285448
2.1 NF	RPP30	106	21385	19545	0.0899702	128.529	2827.64
2.1 NF	TRECs	0.0604	19487	19486	5.13176e-05	0.0733108	1.61284
2.1 NF	RPP30	117	19487	17641	0.0995218	142.174	3127.83
2.1 NF	TRECs	0.292	20179	20174	0.000247813	0.354019	7.78841
2.1 NF	RPP30	112	20179	18343	0.0953944	136.278	2998.11
2.1 NF	TRECs	0.186	19008	19005	0.000157841	0.225487	4.96071
2.1 NF	RPP30	119	19008	17185	0.100823	144.033	3168.72
3.1 NF	TRECs	0.0572	20572	20571	4.86109e-05	0.0694442	1.52777	3820.85	9.05105	0.00236886
3.1 NF	RPP30	65.9	20572	19452	0.055981	79.9729	1759.4
3.1 NF	TRECs	0.167	21125	21122	0.000142022	0.202888	4.46355
3.1 NF	RPP30	69.6	21125	19911	0.0591848	84.5498	1860.09
3.1 NF	TRECs	0.058	20274	20273	4.93255e-05	0.070465	1.55023
3.1 NF	RPP30	70.7	20274	19092	0.0600699	85.8141	1887.91
3.1 NF	TRECs	0.0565	20821	20820	4.80296e-05	0.0686137	1.5095
3.1 NF	RPP30	79.9	20821	19454	0.0679094	97.0134	2134.3
1.3 F	TRECs	0.455	20679	20671	0.000386941	0.552773	12.161	7074.72	32.478	0.00459072
1.3 F	RPP30	163	20679	17996	0.138969	198.527	4367.6
1.3 F	TRECs	0.291	20243	20238	0.000247029	0.352899	7.76378
1.3 F	RPP30	118	20243	18318	0.0999249	142.75	3140.5
1.3 F	TRECs	0.291	20213	20208	0.000247396	0.353423	7.77531
1.3 F	RPP30	117	20213	18303	0.099261	141.801	3119.63
1.3 F	TRECs	0.179	19735	19732	0.000152026	0.21718	4.77795
1.3 F	RPP30	132	19735	17643	0.112055	160.078	3521.72
2.1 F	TRECs	0.111	21176	21174	9.4451e-05	0.13493	2.96846	4368.63	11.9676	0.00273944
2.1 F	RPP30	79.8	21176	19787	0.0678433	96.919	2132.22
2.1 F	TRECs	0.28	20975	20970	0.000238407	0.340582	7.49281
2.1 F	RPP30	80.4	20975	19590	0.068312	97.5886	2146.95
2.1 F	TRECs	0.0564	20865	20864	4.79283e-05	0.068469	1.50632
2.1 F	RPP30	80.9	20865	19478	0.0687875	98.2678	2161.89
2.1 F	TRECs	0	19019	19019	0	0	0
2.1 F	RPP30	86	19019	17679	0.073061	104.373	2296.2
3.1 F	TRECs	0.0595	19780	19779	5.05574e-05	0.0722249	1.58895	5337.94	13.7534	0.00257654
3.1 F	RPP30	100	19780	18164	0.0852297	121.757	2678.65
3.1 F	TRECs	0.117	20063	20061	9.9691e-05	0.142416	3.13314
3.1 F	RPP30	101	20063	18412	0.0858747	122.678	2698.92
3.1 F	TRECs	0.276	21337	21332	0.000234362	0.334803	7.36567
3.1 F	RPP30	101	21337	19587	0.0855766	122.252	2689.55
3.1 F	TRECs	0.0624	18869	18868	5.29984e-05	0.075712	1.66566
3.1 F	RPP30	97.7	18869	17366	0.0830061	118.58	2608.76
DNA2	TRECs	2.01	18122	18091	0.00171209	2.4114	0.00624806	0.00505735
DNA2	RPP30	645	18122	10476	0.54804	771.887
DNA2	TRECs	1.33	17704	17684	0.00113033	1.59201	0.00432573
DNA2	RPP30	615	17704	10498	0.522606	736.065
DNA2	TRECs	1.43	18065	18043	0.00121857	1.71629	0.00459824
DNA2	RPP30	624	18065	10633	0.530014	746.499
DNA3	TRECs	1.21	18543	18524	0.00102517	1.4439	0.00306136	0.00251309
DNA3	RPP30	788	18543	9491	0.669748	943.308
DNA3	TRECs	1	17639	17624	0.00085075	1.19824	0.0026329
DNA3	RPP30	760	17639	9243	0.646246	910.205
DNA3	TRECs	0.718	18026	18015	0.000610416	0.859741	0.00184501
DNA3	RPP30	778	18026	9301	0.661693	931.962
DNA1	TRECs	5.93	18907	18812	0.00503726	7.09473	0.00631797	0.00634786
DNA1	RPP30	1876	18907	3838	1.59458	2245.89
DNA1	TRECs	5.3	19127	19041	0.0045064	6.34704	0.0055996
DNA1	RPP30	1894	19127	3825	1.60954	2266.96
DNA1	TRECs	6.8	17001	16903	0.00578104	8.14232	0.007126
DNA1	RPP30	1909	17001	3356	1.62252	2285.24
Sample	Target	Conc(copies/µL)	Accepted Droplets	Negatives	Lambda	Corrected copies/ul)	copies in 22ul	Total cells	Total TRECs	TRECs/cell
LD8 Tn	TRECs	0.0614	19150	19149	5.22207e-05	0.074601	1.64122	379.753	18.2398	0.0480308
LD8 Tn	RPP30	4.18	19150	19082	0.00355723	5.08176	111.799
LD8 Tn	TRECs	0.0549	21439	21438	4.66451e-05	0.0666358	1.46599
LD8 Tn	RPP30	5.11	21439	21346	0.00434732	6.21046	136.63
LD8 Tn	TRECs	0.339	20801	20795	0.000288489	0.412128	9.06681
LD8 Tn	RPP30	6.81	20801	20681	0.00578566	8.26523	181.835
LD8 Tn	TRECs	0.227	20727	20723	0.000193004	0.275719	6.06583
LD8 Tn	RPP30	12.3	20727	20511	0.0104759	14.9655	329.242
TD1 Tn	TRECs	0.307	19179	19174	0.000260736	0.37248	8.19455	1077.82	34.4826	0.0319931
TD1 Tn	RPP30	14.1	19179	18950	0.012012	17.16	377.52
TD1 Tn	TRECs	0.0584	20155	20154	4.96167e-05	0.070881	1.55938
TD1 Tn	RPP30	18.6	20155	19839	0.0158027	22.5753	496.656
TD1 Tn	TRECs	0.346	20415	20409	0.000293945	0.419921	9.23826
TD1 Tn	RPP30	13.8	20415	20177	0.0117266	16.7523	368.55
TD1 Tn	TRECs	0.58	20294	20284	0.000492878	0.704111	15.4904
TD1 Tn	RPP30	34.2	20294	19713	0.029047	41.4957	912.904
TD2 Tn	TRECs	0.341	20683	20677	0.000290135	0.414479	9.11854	736.62	33.1997	0.0450703
TD2 Tn	RPP30	13.6	20683	20446	0.0115248	16.4641	362.209
TD2 Tn	TRECs	0.224	20977	20973	0.000190703	0.272433	5.99353
TD2 Tn	RPP30	12.6	20977	20754	0.0106876	15.268	335.896
TD2 Tn	TRECs	0.395	20874	20867	0.000335402	0.479145	10.5412
TD2 Tn	RPP30	13.3	20874	20640	0.0112734	16.1049	354.308
TD2 Tn	TRECs	0.282	20826	20821	0.000240113	0.343019	7.54642
TD2 Tn	RPP30	15.8	20826	20549	0.0133899	19.1285	420.826
TD1 Tn fixed	TRECs	1.02	19528	19511	0.000870924	1.24418	27.3719	2884.11	82.6258	0.0286486
TD1 Tn fixed	RPP30	63.4	19528	18503	0.0539165	77.0235	1694.52
TD1 Tn fixed	TRECs	0.437	21558	21550	0.000371161	0.53023	11.6651
TD1 Tn fixed	RPP30	34.6	21558	20934	0.0293723	41.9605	923.131
TD1 Tn fixed	TRECs	0.605	21379	21368	0.000514656	0.735223	16.1749
TD1 Tn fixed	RPP30	52.5	21379	20446	0.0446219	63.7455	1402.4
TD1 Tn fixed	TRECs	1.03	20645	20627	0.000872262	1.24609	27.414
TD1 Tn fixed	RPP30	65.4	20645	19528	0.0556238	79.4626	1748.18
LD8 Tn fixed	TRECs	0.171	20583	20580	0.000145762	0.208231	4.58109	1370.91	20.0097	0.0145959
LD8 Tn fixed	RPP30	16.1	20583	20304	0.0136476	19.4965	428.924
LD8 Tn fixed	TRECs	0.0582	20209	20208	4.94841e-05	0.0706916	1.55522
LD8 Tn fixed	RPP30	15.8	20209	19940	0.0134003	19.1433	421.152
LD8 Tn fixed	TRECs	0.112	20970	20968	9.53789e-05	0.136256	2.99762
LD8 Tn fixed	RPP30	15.8	20970	20691	0.013394	19.1343	420.955
LD8 Tn fixed	TRECs	0.407	20232	20225	0.000346046	0.494352	10.8757
LD8 Tn fixed	RPP30	55.1	20232	19307	0.0467978	66.854	1470.79
TD2 Tn fixed	TRECs	0.752	20337	20324	0.000639433	0.913476	20.0965	3095.71	95.0064	0.0306897
TD2 Tn fixed	RPP30	48.2	20337	19520	0.0410023	58.5747	1288.64
TD2 Tn fixed	TRECs	0.549	19308	19299	0.000466237	0.666052	14.6532
TD2 Tn fixed	RPP30	45	19308	18584	0.0382185	54.5979	1201.15
TD2 Tn fixed	TRECs	0.82	20093	20079	0.000697003	0.995718	21.9058
TD2 Tn fixed	RPP30	47.4	20093	19299	0.0403182	57.5974	1267.14
TD2 Tn fixed	TRECs	1.44	20500	20475	0.00122026	1.74322	38.3509
TD2 Tn fixed	RPP30	91.1	20500	18972	0.0774607	110.658	2434.48
LD8 Tn DNA	TRECs	3.08	17610	17564	0.00261557	3.6839	0.0165839	0.0143161
LD8 Tn DNA	RPP30	371	17610	12846	0.315434	444.274
LD8 Tn DNA	TRECs	2.96	18698	18651	0.0025168	3.54479	0.0158777
LD8 Tn DNA	RPP30	373	18698	13618	0.317024	446.513
LD8 Tn DNA	TRECs	1.93	17053	17025	0.00164329	2.31449	0.0104868
LD8 Tn DNA	RPP30	369	17053	12465	0.313401	441.41
TD1 Tn DNA	TRECs	2.11	17298	17267	0.00179372	2.52637	0.0327835	0.0329249
TD1 Tn DNA	RPP30	129	17298	15505	0.109428	154.124
TD1 Tn DNA	TRECs	2.29	17997	17962	0.00194666	2.74178	0.0347211
TD1 Tn DNA	RPP30	132	17997	16088	0.112131	157.932
TD1 Tn DNA	TRECs	2	18843	18811	0.00169969	2.39393	0.0312702
TD1 Tn DNA	RPP30	128	18843	16902	0.10871	153.112
TD2 Tn DNA	TRECs	2.49	18455	18416	0.00211548	2.97956	0.0466236	0.0432138
TD2 Tn DNA	RPP30	107	18455	16854	0.0907473	127.813
TD2 Tn DNA	TRECs	2.24	17883	17849	0.00190306	2.68036	0.0407411
TD2 Tn DNA	RPP30	110	17883	16288	0.0934219	131.58
TD2 Tn DNA	TRECs	2.23	16362	16331	0.00189643	2.67103	0.0422766
TD2 Tn DNA	RPP30	106	16362	14958	0.0897153	126.36
